# Supplementary material for: Improved Dermal and Transdermal Delivery of Curcumin with SmartFilms and Nanocrystals
Source: Molecules. 2021 Mar 15;26(6):1633. doi: 10.3390/molecules26061633 (PMC8000619; doi:10.3390/molecules26061633)
Supplement: Supplementary file 1 [file molecules-26-01633-s001.zip]

Archive with 1 entries (1 files):
- molecules-1148497-supplementary.pdf
